# Supplementary material for: Decoding triancestral origins, archaic introgression, and natural selection in the Japanese population by whole-genome sequencing
Source: Sci Adv. 2024 Apr 17;10(16):eadi8419. doi: 10.1126/sciadv.adi8419 (PMC11023554; doi:10.1126/sciadv.adi8419)
Supplement: Supplementary file 2 — Tables S1 to S24 [file sciadv.adi8419_tables_s1_to_s24.zip]

Archive with 1 entries (1 files):
- adi8419_tables_s1_to_s24.xlsx
