# Supplementary material for: Decoding triancestral origins, archaic introgression, and natural selection in the Japanese population by whole-genome sequencing
Source: Sci Adv. 2024 Apr 17;10(16):eadi8419. doi: 10.1126/sciadv.adi8419 (PMC11023554; doi:10.1126/sciadv.adi8419)
Supplement: Supplementary file 2 — Tables S1 to S24 [file sciadv.adi8419_tables_s1_to_s24.zip › adi8419_tables_s1_to_s24.xlsx]

## Sheet: STable overview
	Table	Title and Description	Link
	Table S1	Demographic characteristics of subjects in the JEWEL WGS dataset	link
	Table S2	Statistics of biallelic SNPs/indels by chromosome in JEWEL	link
	Table S3	Comparison of WGS quality metrics for samples sequenced at medium and high depth	link
	Table S4	Average ADMIXTURE K values grouped by subjects' region	link
	Table S5	Mixture proportions of CHB and Jomon ancestry estimated with f4 ratio analysis	link
	Table S6	Outgroup-f3 statistics to examine the affinity between JEWEL subgroup and Han Chinese	link
	Table S7	f4-Statistics in form f4(Mbuti, ancient genome; Northeast, West)	link
	Table S8	qpAdm results of three-way model consisting NEA, EA, and Jomon, Korea-TK_2, China_YR_MN, and China_WLR_BA	link
	Table S9	Results of qpAdm two-way model analysis with combinations of Korea-TK_2, NEA, Han, Jomon, and China_YR_MN	link
	Table S10	Association between the ancestry K and quantitative QTL traits	link
	Table S11	Details of putative loss-of-function (LoF) variants discovered in the JEWEL dataset	link
	Table S12	Loss-of-function variants significantly associated with UMAP1/2	link
	Table S13	Number of LoF, missense, and synonymous variants per individual by region	link
	Table S14	Coding variants per individual by region based on random resampling analysis	link
	Table S15	Mean missense risk score by allele frequency category	link
	Table S16	Identified human knockouts in JEWEL dataset	link
	Table S17	Clinical phenotypes of heterozygous carriers of LoF variants in PTPRD	link
	Table S18	Genes with significantly fewer transcripts affected by LoF variants than expected	link
	Table S19	Average total length of introgressed segments (Neanderthal or Denisovan) for individuals grouped by regions	link
	Table S20	Enrichment of Denisovan segments across populations	link
	Table S21	Introgressed variants protective for coronary artery disease (CAD)	link
	Table S22	Introgressed segments associated with quantitative traits in the Japanese Population	link
	Table S23	Significant loci under positive selection detected by iHS analysis for each sub-region	link
	Table S24	Comparison of average ADMIXTURE K values after removal of 147 SNPs in problematic regions	link

## Sheet: Table S1
Table S1: Demographic characteristics of subjects in the JEWEL WGS dataset
Region	Number of Individuals	Male/Female	Mean Age (SD)	Mean Depth (SD)	Regional population* (Thousands)	Relative Percentage in WGS Dataset	Relative Percentage in real population
North	151	137/14	51.3 (8.9)	22.83 (7.07)	5384	0.0463759	0.0464843
Northeast	226	173/53	55.1 (13.3)	25.68 (7.74)	8983	0.0694103	0.0775573
East	1794	1,324/470	53.3 (12.6)	26.04 (7.40)	42992	0.550983	0.371184
Central	214	147/68	58.7 (15.4)	27.09 (7.96)	21466	0.0657248	0.185333
West	526	388/138	52.9 (11.7)	25.44 (6.94)	22544	0.161548	0.19464
South	317	270/47	53.1 (10.0)	22.61 (6.39)	13021	0.0973587	0.112421
Okinawa	28	19/9	52.5 (17.3)	31.83 (3.76)	1434	0.00859951	0.0123809
*The regional population size was obtained from the Statistics Bureau of Japan based on the 2015 Population Census of Japan.
SD, standard deviation

## Sheet: Table S2
Table S2: Statistics of biallelic SNPs/indels by chromosome in JEWEL
Chromosome	N of SNP	N of INDEL	Total N	Reported in gnomAD	Reported in ToMMo	Reported*	Ti	Tv	Ti/Tv
1	3351028	254934	3605962	1456233	2185394	2422163	2300325	1050703	2.19
2	3736868	282329	4019197	1592621	2421720	2684633	2521914	1214954	2.08
3	3099544	238243	3337787	1335398	2025946	2234651	2083810	1015734	2.05
4	3001046	233836	3234882	1325771	1981223	2181271	2006181	994865	2.02
5	2801646	213850	3015496	1204917	1826944	2021789	1882227	919419	2.05
6	2645343	209668	2855011	1185149	1757052	1937699	1794693	850650	2.11
7	2456589	184312	2640901	1074157	1604765	1779531	1664884	791705	2.10
8	2395355	170599	2565954	1028463	1543820	1715388	1583490	811865	1.95
9	1857082	132080	1989162	805386	1208782	1339993	1237711	619371	2.00
10	2079751	154778	2234529	921185	1366685	1516288	1424216	655535	2.17
11	2105856	154000	2259856	915161	1370471	1518769	1426215	679641	2.10
12	2014913	157755	2172668	885978	1320749	1462625	1376527	638386	2.16
13	1519238	123148	1642386	672940	1007980	1110961	1028341	490897	2.09
14	1377902	106954	1484856	609782	905722	1003323	939071	438831	2.14
15	1261064	94915	1355979	554344	824905	915315	857666	403398	2.13
16	1382388	87172	1469560	593723	879629	987070	918274	464114	1.98
17	1171026	87584	1258610	512391	752139	846295	826337	344689	2.40
18	1191669	92679	1284348	526522	784794	867378	812671	378998	2.14
19	897333	66592	963925	412303	580488	656838	631750	265583	2.38
20	940790	69180	1009970	410417	609374	681202	655204	285586	2.29
21	551435	43300	594735	250556	365772	406766	378953	172482	2.20
22	551555	39590	591145	254392	360267	405374	392561	158994	2.47
Autosome (1:22)	42389421	3197498	45586919	18527789	27684621	30695322	28743021	13646400	2.11
chrX	1512268	77277	1589545	594701	983993	1070189	1000745	511523	1.96
*Reported either in gnomAD or ToMMo. Ti, Transition; Tv, Transversion; Ti/Tv, Transition versus Transversion

## Sheet: Table S3
Table S3: Comparison of WGS quality metrics for samples sequenced at medium and high depth
Depth group	Medium depth	High depth
N	1,502 (1,491)*	1,786 (1,765)*
Median depth	19.5	31.8
Mean depth	19.9	32.3
Ti/Tv (Mean)	2.101	2.102
Ti/Tv (SD)	0.0034	0.0036
Concodance rate (Mean)	0.999667	0.999773
Concordance rate (SD)	0.000117	3.68e-05
Hetrozygosity rate (Mean)**	0.0418	0.0418
Heterozygosity rate (SD)	0.000738	0.000986
N_LoF_singleton (Mean)	4.14	3.9
N_LoF_singleton (SD)	2.03	2.19
N_Mis_singleton (Mean)	52.1	52.1
N_Mis_singleton (SD)	7.86	12.1
N_Syn_singleton (Mean)	25.9	26.3
N_Syn_singleton (SD)	5.44	7.6
Concodance rate is calculated based on comparision with microarray data of 3,157 samples.
Ti, Transition; Tv, Transversion; Ti/Tv, Transition versus Transversion; SD, standard deviation
N_LoF_singleton, number of singleton Loss-of-function (LoF) variant per individual
N_Mis_singleton, number of singleton missense variant per individual
N_Syn_singleton, number of singleton synonymous variant per individual
*The depth was calculated using all samples subjected to whole-genome sequencing (WGS), with a total sample size of 3,288. For the Ti/Tv and the concordance rate, and varaint number, calculations were performed on quality control (QC) passed samples, as indicated within the parentheses.
**Heterozygosity rate is calculated using all variants from the joint-calling as the denominator, rather than using only the polymorphic variants present in that individual.

## Sheet: Table S4
Table S4: Average ADMIXTURE K values grouped by subjects' region
Region	K1 (SD)	K2 (SD)	K3 (SD)
North	0.12 (0.05)	0.59 (0.11)	0.29 (0.09)
Northeast	0.11 (0.04)	0.72 (0.11)	0.16 (0.1)
East	0.12 (0.06)	0.58 (0.11)	0.29 (0.09)
Central	0.12 (0.06)	0.56 (0.1)	0.32 (0.08)
West	0.12 (0.07)	0.45 (0.09)	0.43 (0.08)
South	0.22 (0.07)	0.41 (0.07)	0.38 (0.05)
Okinawa	0.98 (0.07)	0.01 (0.05)	0.01 (0.03)
SD, standard deviation; The region with the highest K value was highlighted in red.

## Sheet: Table S5
Table S5: Mixture proportions of CHB and Jomon ancestry estimated with f4 ratio analysis
a	b	x	c	o	α	1-α	stderr
CDX	CHB	Okinawa	Japan_HG_Jomon	YRI	0.71519	0.28481	0.010957
CDX	CHB	Northeast	Japan_HG_Jomon	YRI	0.81085	0.18915	0.011737
CDX	CHB	Central	Japan_HG_Jomon	YRI	0.827435	0.172565	0.011076
CDX	CHB	South	Japan_HG_Jomon	YRI	0.833459	0.166541	0.011445
CDX	CHB	North	Japan_HG_Jomon	YRI	0.833651	0.166349	0.012027
CDX	CHB	East	Japan_HG_Jomon	YRI	0.838167	0.161833	0.01123
CDX	CHB	West	Japan_HG_Jomon	YRI	0.866219	0.133781	0.010893
o, outgroup; a, a population that is related to population b but not contribute to the admixture
b and c, source of the admixture; x, admixed population; α, proportion of admixture from population b.
1-α, proportion of admixture from population 'c'
CDX, Chinese Dai in Xishuangbanna
CHB, Han Chinese in Bejing
YRI, Yoruba in Ibadan, Nigera

## Sheet: Table S6
Table S6: Outgroup-f3 statistics to examine the affinity between JEWEL subgroup and Han Chinese
a	b	c	f3	stderr	Zscore	SNPs
West	Han	Papuan	0.237373	0.002964	80.096	781085
Central	Han	Papuan	0.236899	0.002993	79.144	781209
North	Han	Papuan	0.236647	0.002967	79.77	781233
South	Han	Papuan	0.236345	0.002963	79.762	781000
East	Han	Papuan	0.236247	0.002968	79.611	781170
Northeast	Han	Papuan	0.235828	0.002969	79.421	781161
Okinawa	Han	Papuan	0.231566	0.002951	78.475	781249
a,b test population, c, outgroup

## Sheet: Table S7
Table S7: f4-statistics in the form f4(Mbuti, ancient genome; Northeast, West)
Pop W	Pop X	Pop Y	Pop Z	f4 value	SD	Z-score	SNPs
Mbuti.DG	China_Upper_YR_LN_o	Northeast	West	0.000736	0.000185	3.968	86876
Mbuti.DG	China_YR_MN	Northeast	West	0.000537	0.000139	3.865	146771
Mbuti.DG	China_Shimao_LN	Northeast	West	0.000518	0.000142	3.654	145708
Mbuti.DG	China_Upper_YR_IA	Northeast	West	0.000486	0.000141	3.451	134824
Mbuti.DG	China_YR_LBIA	Northeast	West	0.000399	0.000129	3.102	146420
Mbuti.DG	Taiwan_Gongguan	Northeast	West	0.0005	0.000186	2.686	87220
Mbuti.DG	China_WLR_LN	Northeast	West	0.000411	0.000161	2.561	112055
Mbuti.DG	China_Lahu.DG	Northeast	West	0.000325	0.000137	2.369	144643
Mbuti.DG	China_Upper_YR_LN_father.or.son.LJM3	Northeast	West	0.000463	0.000205	2.259	71596
Mbuti.DG	Taiwan_Hanben_IA	Northeast	West	0.000245	0.000115	2.13	146896
Mbuti.DG	China_YR_LN	Northeast	West	0.000247	0.00012	2.059	148187
Mbuti.DG	China_Upper_YR_LN	Northeast	West	0.000264	0.000137	1.931	136308
Mbuti.DG	China_AmurRiver_BA	Northeast	West	0.00034	0.00018	1.888	69110
Mbuti.DG	China_AmurRiver_EarlyN	Northeast	West	0.000266	0.000142	1.869	74610
Mbuti.DG	China_SEastAsia_Coastal_LN	Northeast	West	0.000309	0.000171	1.814	70895
Mbuti.DG	China_NEastAsia_Coastal_EN	Northeast	West	0.000228	0.00014	1.628	129084
Mbuti.DG	Korea-TK_1	Northeast	West	0.000147	0.000119	1.229	145729
Mbuti.DG	China_WLR_MN	Northeast	West	0.000143	0.000178	0.802	142630
Mbuti.DG	China_SEastAsia_Island_EN	Northeast	West	9.3e-05	0.000152	0.611	117595
Mbuti.DG	China_NEastAsia_Coastal_EN_o	Northeast	West	9.1e-05	0.000187	0.484	109431
Mbuti.DG	China_AmurRiver_LPaleolithic	Northeast	West	3.1e-05	0.000155	0.198	100680
Mbuti.DG	China_AmurRiver_N	Northeast	West	2e-05	0.000144	0.136	98770
Mbuti.DG	China_AmurRiver_Mesolithic	Northeast	West	-1.5e-05	0.000178	-0.086	80936
Mbuti.DG	NEA (WLR_BA_o + HMMH_MN)	Northeast	West	-3.4e-05	0.000159	-0.215	122540
Mbuti.DG	Ulchi	Northeast	West	-3.1e-05	0.000138	-0.223	141755
Mbuti.DG	China_AmurRiver_Paleolithic	Northeast	West	-8.3e-05	0.000189	-0.441	116024
Mbuti.DG	China_NEastAsia_Inland_EN	Northeast	West	-0.000105	0.000186	-0.563	98549
Mbuti.DG	China_WLR_BA	Northeast	West	-0.000157	0.000179	-0.877	68457
Mbuti.DG	Japan_Honshu_Kofun.SG	Northeast	West	-0.000133	0.000131	-1.014	148575
Mbuti.DG	China_WLR_MN_o	Northeast	West	-0.000199	0.000194	-1.03	83540
Mbuti.DG	China_Tianyuan	Northeast	West	-0.000275	0.000176	-1.567	115083
Mbuti.DG	Japan_Nagabaka_historic	Northeast	West	-0.000341	0.000151	-2.252	126457
Mbuti.DG	Korea-TK_2	Northeast	West	-0.000439	0.00014	-3.129	148504
Mbuti.DG	Japan_Nagabaka_2800BP	Northeast	West	-0.001695	0.000188	-9.027	114297
Mbuti.DG	Japan_HG_Jomon	Northeast	West	-0.00182	0.000166	-10.957	118037
Mbuti.DG	Japan_Honshu_EarlyJomon.SG	Northeast	West	-0.001743	0.000158	-11.008	147857
The f4 statistics with ∣Z∣≥3 were highlighted in yellow.
YR, Yellow River; WLR, West Liao River; TK, Three Kingdom; HG, hunter-gatherer
N, Neolithic; C, Chalcolithic/Copper Age; BA, Bronze Age; IA, Iron Age; E, Early; M, Middle; L, Late; A, Antiquity

## Sheet: Table S8
Table S8: qpAdm results of three-way model consisting NEA, EA, and Jomon, Korea-TK_2, China_YR_MN, and China_WLR_BA
qpAdm(NEA, Japan_HG_Jomon, EA)
Target	NEA	Japan_HG_Jomon	EA	P-value	DOF	chisq
North	0.246 +/- 0.037	0.11 +/- 0.018	0.644 +/- 0.031	0.296	6	7.27
Central	0.259 +/- 0.037	0.101 +/- 0.018	0.64 +/- 0.032	0.378	6	6.42
East	0.259 +/- 0.038	0.115 +/- 0.019	0.625 +/- 0.032	0.207	6	8.45
Northeast	0.294 +/- 0.051	0.122 +/- 0.023	0.584 +/- 0.04	0.00065	6	23.5
West	0.31 +/- 0.041	0.075 +/- 0.02	0.615 +/- 0.035	0.166	6	9.14
Okinawa	0.192 +/- 0.045	0.25 +/- 0.021	0.558 +/- 0.035	0.0379	6	13.3
South	0.238 +/- 0.038	0.107 +/- 0.019	0.655 +/- 0.031	0.155	6	9.34
qpAdm( Japan_HG_Jomon, China_YR_MN, Korea-TK_2)
Target	Japan_HG_Jomon	China_YR_MN	Korea-TK_2	P-value	DOF	chisq
North	-0.232+/-8.94	-0.115+/-25.1	1.35+/-34.0	0.302	6	7.21
Central	-0.228+/-2.48	-0.085+/-7.23	1.31+/-9.70	0.268	6	7.61
East	-0.205+/-5.97	-0.076+/-24.2	1.28+/-30.1	0.252	6	7.81
Northeast	-0.18 +/- 1.46	-0.059+/-3.67	1.24+/-5.12	0.372	6	6.48
West	-0.213+/-1.19	0.02 +/- 4.39	1.19+/-5.55	0.3	6	7.23
Okinawa	-0.077+/-11.7	-0.191+/-35.7	1.27+/-47.4	0.213	6	8.35
South	-0.239+/-5.72	-0.132+/-17.6	1.37+/-23.3	0.252	6	7.82
qpAdm( Japan_HG_Jomon, China_YR_MN, NEA)
Target	Japan_HG_Jomon	China_YR_MN	NEA	P-value	DOF	chisq
North	0.308+/-0.401	1.92+/-2.21	-1.23+/-2.59	0.746	6	3.48
Central	0.296+/-1.59	1.9+/-6.9	-1.2+/-8.47	0.748	6	3.47
East	0.302+/-0.399	1.83+/-2.13	-1.13+/-2.51	0.83	6	2.83
Northeast	0.31+/-0.181	1.8+/-0.899	-1.12+/-1.05	0.86	6	2.57
West	0.261+/-6.36	1.81+/-25.3	-1.08+/-31.7	0.827	6	2.85
Okinawa	0.413+/-0.166	1.64+/-0.817	-1.05+/-0.952	0.864	6	2.54
South	0.302+/-0.28	1.91+/-1.57	-1.21+/-1.83	0.831	6	2.82
qpAdm( Japan_HG_Jomon, China_WLR_BA, Han)
Target	Japan_HG_Jomon	Han	China_WLR_BA	pvalue	DOF	chisq
North	0.021+/-0.805	0.308+/-2.38	0.671+/-3.17	0.39	6	6.31
Central	0.005+/-0.865	0.272+/-3.49	0.723+/-4.34	0.39	6	6.31
East	0.026+/-13.6	0.279+/-41.9	0.694+/-55.5	0.512	6	5.25
Northeast	0+/-0.662	0.14+/-2.07	0.86+/-2.72	0.358	6	6.61
West	-0.024+/-3.3	0.224+/-0.97	0.8+/-12.4	0.561	6	4.87
Okinawa	0.179+/-1.38	0.297+/-3.57	0.524+/-4.94	0.589	6	4.65
South	0.022+/-0.336	0.336+/-1.09	0.641+/-1.41	0.522	6	5.17
Fittings that were either rejected or deemed infeasible (negative propotion or large stand error) were grayed out; DOF, degree of freedom
NEA was represented by the grouping of "China_WLR_BA_o + China_HMMH_MN"; EA was represented by Chinese Han
YR, Yellow River; WLR, West Liao River; TK, Three Kingdom; HG, hunter-gatherer
N, Neolithic; BA, Bronze Age; E, Early; M, Middle;

## Sheet: Table S9
Table S9: Results of qpAdm two-way model analysis with combinations of Korea-TK_2, NEA, Han, Jomon, and China_YR_MN
qpAdm(Korea-TK_2 and Han)
Target	Korea-TK_2	Han	P-value	DOF	chisq
North	0.58 +/- 0.066	0.42 +/- 0.066	0.577	7	5.69
Central	0.595 +/- 0.069	0.405 +/- 0.066	0.354	7	7.76
East	0.618 +/- 0.07	0.382 +/- 0.07	0.445	7	6.85
Northeast	0.68 +/- 0.073	0.32 +/- 0.073	0.438	7	6.91
West	0.603 +/- 0.074	0.397 +/- 0.074	0.106	7	11.8
Okinawa	0.913 +/- 0.101	0.087 +/- 0.101	0.259	7	8.91
South	0.579 +/- 0.068	0.421 +/- 0.068	0.475	7	6.57
qpAdm(China_WLR_BA and Han)
Target	China_WLR_BA	Han	P-value	DOF	chisq
North	0.754+/-0.197	0.246+/-0.197	0.458	7	6.73
Central	0.753+/-0.195	0.247+/-0.195	0.463	7	6.68
East	0.792+/-0.202	0.208+/-0.202	0.575	7	5.7
Northeast	0.878+/-0.223	0.122+/-0.223	0.42	7	7.08
West	0.742+/-0.178	0.258+/-0.178	0.635	7	5.2
Okinawa	1.21+/-0.33	-0.206+/-0.33	0.302	7	8.36
South	0.725+/-0.181	0.275+/-0.181	0.571	7	5.74
qpAdm(NEA and Han)
Target	NEA	Han	P-value	DOF	chisq
North	0.434 +/- 0.056	0.566 +/- 0.056	0.000103	7	29.8
Central	0.427 +/- 0.053	0.573 +/- 0.053	0.000549	7	25.8
East	0.461 +/- 0.057	0.539 +/- 0.057	6.16e-05	7	31
Northeast	0.526 +/- 0.07	0.474 +/- 0.07	3.53e-07	7	42.9
West	0.427 +/- 0.048	0.573 +/- 0.048	0.00568	7	20
Okinawa	0.758 +/- 0.113	0.242 +/- 0.113	9.12e-11	7	61.1
South	0.411 +/- 0.053	0.589 +/- 0.053	9.02e-05	7	30.1
qpAdm(Japan_HG_Jomon and Han)
Target	Japan_HG_Jomon	Han	P-value	DOF	chisq
North	0.193 +/ -0.015	0.807 +/- 0.015	9e-15	7	80.9
Central	0.18 +/ -0.014	0.82 +/- 0.014	1.8e-16	7	89.2
East	0.202 +/- 0.016	0.798 +/- 0.016	2.29e-16	7	88.7
Northeast	0.213 +/- 0.016	0.787 +/- 0.016	1.12e-20	7	110
West	0.175 +/- 0.016	0.825 +/ -0.016	2.03e-22	7	118
Okinawa	0.309 +/- 0.014	0.691 +/- 0.014	2.17e-07	7	44
South	0.183 +/- 0.014	0.817 +/- 0.014	5.06e-13	7	72.3
qpAdm(Japan_HG_Jomon and NEA)
Target	Japan_HG_Jomon	NEA	P-value	DOF	chisq
North	-0.103+/-0.085	1.10 +/- 0.085	5.39e-11	7	62.2
Central	-0.112+/-0.087	1.11 +/- 0.087	9.95e-11	7	60.9
East	-0.097+/-0.084	1.10 +/- 0.084	7.38e-11	7	61.6
Northeast	-0.079+/-0.086	1.08 +/- 0.086	2.69e-11	7	63.7
West	-0.122+/-0.083	1.12 +/- 0.083	5.67e-10	7	57.1
Okinawa	0.058 +/- 0.078	0.942 +/- 0.078	1.63e-11	7	64.8
South	-0.134+/-0.09	1.13 +/- 0.09	1.48e-11	7	65
qpAdm(Japan_HG_Jomon and China_YR_MN)
target	Japan_HG_Jomon	China_YR_MN	P-value	DOF	chisq
North	0.098+/-0.037	0.902+/-0.037	7.91e-08	7	46.2
Central	0.094+/-0.037	0.906+/-0.037	4.35e-07	7	42.4
East	0.108+/-0.037	0.892+/-0.037	4.96e-07	7	42.1
Northeast	0.127+/-0.037	0.873+/-0.037	4.93e-07	7	42.1
West	0.076+/-0.036	0.924+/-0.036	5.14e-06	7	36.8
Okinawa	0.241+/-0.035	0.759+/-0.035	4.33e-08	7	47.6
South	0.095+/-0.037	0.905+/-0.037	4.23e-08	7	47.6
Fittings that were either rejected or deemed infeasible (negative propotion or large stand error) were grayed out; DOF, degree of freedom
NEA was represented by the grouping of "China_WLR_BA_o + China_HMMH_MN"; EA was represented by Chinese Han
YR, Yellow River; WLR, West Liao River; TK, Three Kingdom; HG, hunter-gatherer
N, Neolithic; BA, Bronze Age; E, Early; M, Middle;

[truncated: 15 more sheets: Table S10, Table S11, Table S12, Table S13, Table S14, Table S15, Table S16, Table S17, Table S18, Table S19, Table S20, Table S21, Table S22, Table S23, Table S24]
